# Supplementary material for: Structuring of Bacterioplankton Diversity in a Large Tropical Bay
Source: PLoS One. 2012 Feb 21;7(2):e31408. doi: 10.1371/journal.pone.0031408 (PMC3283626; doi:10.1371/journal.pone.0031408)
Supplement: Table S1 — List of public Bay metagenomes and general data obtained from MG-RAST. (XLSX) [file pone.0031408.s006.xlsx]

## Sheet: Plan1
Metagenome Name	MG-Rast ID	Total sequence number	Classified sequences (%)
Botany bay, Sydney, Australia 1	4.44369e+06	71068	51750 (72,82)
Botany bay, Sydney, Australia 2	4.44369e+06	13512	9023 (66,78)
Botany bay, Sydney, Australia 4	4.44369e+06	14708	6241 (42,43)
Botany bay, Sydney, Australia 14	4.44369e+06	3921	1942 (49,53)
Botany bay, Sydney, Australia 15	4.44369e+06	182393	104988 (57,56)
Bay of British Columbia, Canada	4.44162e+06	416456	6634 (1,59)
Cellulose Lpool bay 454	4.44259e+06	26860	8837 (32,90)
Bay of Fundy, Nova Scotia, Canada	4.44158e+06	59679	43142 (72,29)
Delaware bay, NJ, USA	4.44166e+06	124435	87305 (70,16)
Chesapeake bay, MD, USA	4.44158e+06	126162	87383 (69,26)
North James bay, Galapagos, Ecuador	4.4416e+06	131529	97701 (74,28)
Cooks bay, French Polynesia	4.4416e+06	90515	61716 (68,18)
Cooks bay outer, French Polynesia	4.44161e+06	92501	69109 (74,71)
Monterey bay, CA, USA 2000 298-1	4.44371e+06	217549	85540 (39,32)
Monterey bay, CA, USA 2000 298-2	4.44371e+06	194144	77290 (39,81)
Monterey bay, CA, USA 2001 115-1	4.44371e+06	186172	74034 (39,77)
Monterey bay, CA, USA 2001 115-2	4.44372e+06	173161	67990 (39,26)
Monterey bay, CA, USA 2001 135-1	4.44372e+06	216796	79768 (36,79)
Monterey bay, CA, USA 2001 135-2	4.44372e+06	185893	66790 (35,93)
