# Supplementary material for: Structuring of Bacterioplankton Diversity in a Large Tropical Bay
Source: PLoS One. 2012 Feb 21;7(2):e31408. doi: 10.1371/journal.pone.0031408 (PMC3283626; doi:10.1371/journal.pone.0031408)
Supplement: Table S2 — General data regarding GB metagenomes. (XLSX) [file pone.0031408.s007.xlsx]

## Sheet: Plan1
Location	1		7		34
MG-Rast accession number	4.45338e+06	4.45338e+06	4.45338e+06	4.45338e+06	4.45338e+06	4.45338e+06
Total no. of sequences	72907	96780	10848	59432	14883	6581
Total sequence size (nt)	29857292	40242152	4489814	24758319	5886728	2674182
Average sequence length (nt)	409.53	415.81	413.88	416.58	395.53	406.35
Classified by MG-Rast (Subsystem)	36,733 (50.38%)	48,990 (50.62%)	5,672 (52.29%)	31,634 (53.23%)	8,075 (54.26%)	3,473 (52.77%)
Classified by MG-Rast (SEED)	48,133 (66.02%)	64,112 (66.25%)	7,475 (68.91%)	38,524 (64.82%)	10,371 (69.68%)	4,498 (68.35%)
